# Supplementary material for: Handheld and Cost-Effective Fourier Lightfield Microscope
Source: Sensors (Basel). 2022 Feb 14;22(4):1459. doi: 10.3390/s22041459 (PMC8879591; doi:10.3390/s22041459)
Supplement: Supplementary file 1 [file sensors-22-01459-s001.zip]

Archive with 3 entries (3 files):
- S1.mp4
- S2.avi
- S3.avi
